# Supplementary material for: Fibroblast activation protein activated antifibrotic peptide delivery attenuates fibrosis in mouse models of liver fibrosis
Source: Nat Commun. 2022 Mar 21;13:1516. doi: 10.1038/s41467-022-29186-8 (PMC8938482; doi:10.1038/s41467-022-29186-8)
Supplement: Supplementary file 4 — Source data [file 41467_2022_29186_MOESM4_ESM.xlsx]

## Sheet: Figure 2
Fig. 2b								Fig. 2g
		Liposome size (nm)								Release of melittin (%)
	Group	PL	ML	SCL	PRL					(+) FAP					(-) FAP
	N=1	136.7	172.6	169.2	186.9				Time (hr)	N=1	N=2	N=3	N=4	N=5	N=1	N=2	N=3	N=4	N=5
	N=2	152.6	136.6	177.9	165.2				0	-2.78145	-0.69522	-0.58743	1.01516	3.04893	0	0	0	0	0
	N=3	156.8	175.2	152.6	175.4				0.25	1.2174	4.60382	5.14374	4.79269	8.04938	-0.27645	-0.02032	1.00181	0.204616	0.666791
	N=4	138.1	145.7	160.8	165.9				0.5	8.18198	7.68308	8.0303	8.57213	10.9989	0.680337	0.226747	1.64504	0.672038	0.322903
	N=5	159	177.6	173.2	180.6				1	15.8906	16.7463	18.2411	16.8932	19.7521	0.685584	0.608125	1.61327	1.33511	0.991792
	average	148.64	161.54	166.74	174.8				2	26.0661	27.125	27.5886	27.3634	28.6102	0.146427	0.192788	1.77544	1.33024	-0.76381
	STDEV	10.5268	18.972	10.094	9.3779				3	37.5914	37.4817	39.359	41.222	40.8958	1.11475	1.74234	1.99322	1.85395	0.991792
									4	53.0936	47.2394	50.6925	49.0823	47.2975	1.64809	1.10874	1.99484	1.99579	1.30544
Fig. 2c									6	60.7536	68.0749	67.369	66.0946	61.0913	1.33263	1.93217	3.33033	2.57578	0.857671
		Zeta potential (mV)							12	86.2872	86.6964	92.5821	93.6171	94.4194	2.0619	2.42058	3.04158	2.89248	0.371171
	Group	PL	ML	SCL	PRL				24	94.303	98.651	102.319	100.507	104.22	2.23657	3.05656	3.55288	2.13058	-0.06735
	N=1	-43.15	-44.58	-36.47	-32.63
	N=2	-44.98	-44.55	-36.47	-37.91			Fig. 2i						Fig. 2j
	N=3	-44.49	-41.46	-36.73	-35				Emission wavelength	fluorescence intensity (a.u.)						FQL fluorescence intensity (a.u.)
	N=4	-43.39	-42.96	-35.96	-34.36					FQL	(+)MMP	(+) FAP
	N=5	-44.96	-44.22	-36.98	-36.21				400	520.048	476.814	303.598			Group	FQL	(+)MMP	(+) FAP
	average	-44.194	-43.554	-36.522	-35.222				405	519.055	436.494	280.145			N=1	4.371	35.567	989.681
	STDEV	0.870132	1.34405	0.378906	1.98194				410	498.153	414.774	262.662			N=2	31.123	26.752	962.277
									415	497.467	409.852	259.445			N=3	38.125	23.961	950.321
Fig. 2d									420	464.407	387.202	253.1			N=4	11.9612	36.891	976.12
		Peptide / Phospholipid ratio (w/w)							425	410.38	341.567	237.764			N=5	1.9625	32.961	997.12
									430	404.541	334.82	250.357			average	17.5085	31.2264	975.104
	Group	SCL	PRL						435	373.769	315.866	275.146			STDEV	16.2438	5.62902	19.2156
	N=1	0.9628	0.9623						440	375.007	309.397	317.163
	N=2	0.9862	0.9952						445	360.874	308.337	376.677		Fig. 2k
	N=3	0.8362	0.8426						450	372.196	320.573	457.45				Release of DABCYL-modified peptides (%)
	N=4	0.9926	0.9885						455	386.2	328.053	549.87				(-) FAP					(+) MMP					(-) FAP
	N=5	0.8938	0.9368						460	365.66	327.699	622.645			Time (hr)	N=1	N=2	N=3	N=4	N=5	N=1	N=2	N=3	N=4	N=5	N=1	N=2	N=3	N=4	N=5
	average	0.93432	0.94508						465	358.009	310.977	693.532			0	0	0	0	0	0	0	0	0	0	0	0	0	0	0	0
	STDEV	0.0673955	0.0617749						470	309.941	289.246	734.652			0.25	0.304303	0.210692	-0.11279	0.001269	0.015073	0.043226	0.328166	0.276724	0.61072	-0.04072	8.98107	8.56059	8.32257	8.27786	7.65439
									475	290.11	268.111	779.618			0.5	-0.18372	0.307003	-0.03256	-0.30464	0.301735	0.133846	0.332579	0.369247	0.293489	0.0789	13.7565	13.1097	12.9801	13.255	13.2792
Fig. 2e									480	264.515	255.143	832.094			1	-0.40121	-0.29636	0.308894	-0.29065	0.332274	-0.56444	0.341064	0.63996	0.676776	0.262315	22.0615	21.3519	22.6804	22.1358	21.8165
	(-) FAP	Hemolysis (%)							485	252.408	244.412	873.509			2	-0.17798	-0.56792	0.523755	-0.05628	0.037215	0.03652	-0.57734	0.649506	0.954141	0.391268	35.4114	34.6305	34.388	35.376	34.7837
	Group	Untreated	PL	ML	SCL	PRL			490	242.988	231.133	895.406			3	0.084851	-0.18508	0.222231	0.07458	0.098776	0.167225	0.596009	0.9716	1.2109	0.564383	49.1814	48.7637	48.6894	48.812	48.632
	N=1	0.94989	1.23899	2.9643	2.93227	10			495	234.72	227.428	926.447			4	-0.14699	-0.30237	-0.09745	0.073463	0.228756	0.372479	0.733843	0.943055	1.5039	1.05346	56.8814	56.7576	57.2986	57.0433	57.0113
	N=2	0	1.52808	2.34566	3.67566	1			500	230.392	223.627	944.577			6	-0.04721	-0.02619	-0.0937	0.306387	0.201842	0.678504	0.567011	1.13003	0.676722	1.26482	70.9551	71.1565	71.5088	72.7342	70.7463
	N=3	0.206498	1.69328	1.39193	2.89097	2.63285			505	226.017	221.516	952.982			12	-0.14777	-0.56822	0.221234	0.317171	0.097628	0.044162	0.625099	1.22848	0.898379	1.58362	92.1164	93.3068	92.8106	92.3777	92.6918
	N=4	0.168212	1.36812	1.03513	1.96398	3.68962			510	220.123	220.34	956.79			24	0.075064	-0.26615	0.256455	0.376557	-0.067	0.074369	-0.00701	1.40428	0.898047	1.73221	102.206	99.0241	98.1315	100.24	100.398
	N=5	0.0685241	1.23685	1.83453	3.03851	4.06254			515	222.985	218.582	942.785
	average	0.278625	1.41306	1.91431	2.90028	4.277			520	221.451	212.25	913.705
	STDEV	0.383981	0.19693	0.764976	0.611983	3.41269			525	219.927	213.78	875.23
									530	228.034	216.407	841.163
Fig. 2f									535	231.837	223.306	796.18
	(+) FAP	Hemolysis (%)							540	232.072	220.198	743.234
	Group	Untreated	PL	ML	SCL	PRL			545	224.935	213.535	692.705
	N=1	0.123899	0.94989	4.36821	2.43667	90.6315			550	218.339	205.583	630.688
	N=2	0.0825991	1.28029	0.206498	2.68447	92.6379			555	208.407	200.672	582.344
	N=3	0	1.36289	1.39852	2.39537	94			560	208.899	194.452	528.014
	N=4	0.085681	1.08763	3.68921	2.19512	85			565	209.897	191.723	482.892
	N=5	0.076862	0.902426	0.9684	1.96843	93.6203			570	209.051	187.988	434.069
	average	0.0738082	1.11662	2.12617	2.33601	91.1779			575	202.263	186.595	395.779
	STDEV	0.0452335	0.201216	1.8045	0.269281	3.69209			580	206.857	185.77	358.088
									585	222.831	194.176	326.449
									590	283.736	243.289	312.622
									595	472.538	394.766	332.303
									600	808.742	676.64	399.145

## Sheet: Figure 3
Fig. 3b							Fig. 3f
		FAP-positive cell (%)						Chang							LX-2 (siFAP)							LX-2
	Group	Chang	LX2	LX2+siSCR	LX2+siFAP			N=1	N=2	N=3	N=4	N=5	average	stdev	N=1	N=2	N=3	N=4	N=5	average	stdev	N=1	N=2	N=3	N=4	N=5	average	stdev
	N=1	9.09	89.9	82	7.34			98.2919	98.4262	96.619	103.073	103.59	100	3.12876	95.0735	95.0313	104.56	105.382	99.9536	100	4.96781	97.5047	101.964	102.998	102.201	95.3322	100	3.38029
	N=2	9.5	90.5	92.3	5.82			99.6654	101.359	99.3969	100.843	98.23	99.8988	1.23638	99.1842	110.041	100.027	106.035	97.6558	102.589	5.24156	95.6529	96.7909	103.298	96.4702	97.9496	98.0323	3.05689
	N=3	3.58	79.4	91.9	5.59			101.328	100.295	98.4778	101.937	93.0665	99.021	3.57781	96.6334	91.1946	101.735	96.1802	102.083	97.5652	4.5046	98.4048	94.8149	93.7804	100.401	93.2321	96.1267	3.12519
	N=4	2.36	97.4	75.3	10.1			98.7463	97.8582	102.97	97.3315	97.1973	98.8207	2.39803	81.0443	96.8126	88.4331	94.8205	93.7665	90.9754	6.3588	93.6769	92.1976	98.291	97.6806	91.8251	94.7342	3.0556
	N=5	4.78	97.8	97.9	9.28			94.2334	101.328	102.97	97.3315	97.6	98.6926	3.47032	100.786	94.7467	95.8113	101.187	89.972	96.5006	4.65034	22.0976	31.1912	29.6394	30.2911	30.1256	28.669	3.71614
	average	5.862	91	87.88	7.626
	STDEV	3.25182	7.47027	9.06819	2.02145
Fig. 3c
		FAP Knockdown efficiency (%)
	Group	siSCR	siFAP
	N=1	-4.47723	99.6071
	N=2	-16.9931	93.7132
	N=3	-17.451	95.6778
	N=4	21.2414	83.1595
	N=5	23.8362	88.1964
	average	1.23125	92.0708
	STDEV	20.1564	6.45998
Fig. 3e
		Fluorescence intensity (a.u.)
	Group	Chang	LX2+siSCR	LX2
	N=1	67.521	95.716	475.09
	N=2	93.661	60.268	597.32
	N=3	69.123	100.382	548.12
	N=4	105.897	125.3	460.521
	N=5	85.12	88.612	601.352
	average	84.2644	94.0556	536.481
	STDEV	16.3294	23.3999	66.3021

## Sheet: Figure 4
Fig. 4c
		FAP positive HSC (%)
	Group	Normal	BDL
	N=1	10	42
	N=2	8.67	41.2
	N=3	16.9	34.9
	N=4	6.17	35.5
	N=5	9.27	36.4
	average	10.202	38
	STDEV	4.01175	3.34141
Fig. 4f		Total radiant efficiency [p/s/cm2/sr] / [uW/cm2 ×108]
		UT Normal							FQL Normal							UT BDL							FQL BDL
	Group	N=1	N=2	N=3	N=4	N=5	average	STDEV	N=1	N=2	N=3	N=4	N=5	average	STDEV	N=1	N=2	N=3	N=4	N=5	average	STDEV	N=1	N=2	N=3	N=4	N=5	average	STDEV
	Heart	277000000	476000000	284000000	707000000	440000000	436800000	1.75669e+08	344000000	608000000	678000000	557000000	688000000	575000000	1.39778e+08	471000000	476000000	305000000	707000000	440000000	479800000	1.44785e+08	583000000	378000000	665000000	596000000	586000000	561600000	1.07978e+08
	Lung	372000000	567000000	374000000	848000000	580000000	548200000	1.95344e+08	278000000	1020000000	887000000	728000000	731000000	728800000	2.79755e+08	548000000	555000000	391000000	848000000	580000000	584400000	1.65149e+08	659000000	694000000	1010000000	956000000	486000000	761000000	2.18257e+08
	Spleen	216000000	463000000	219000000	492000000	586000000	395200000	1.68472e+08	292000000	507000000	472000000	521000000	635000000	485400000	1.24195e+08	462000000	453000000	218000000	492000000	586000000	442200000	1.35953e+08	715000000	266000000	387000000	588000000	266000000	444400000	2.00495e+08
	Kidney	811000000	1030000000	827000000	1160000000	1080000000	981600000	1.55609e+08	946000000	1150000000	1320000000	1090000000	1390000000	1179200000	1.78503e+08	1010000000	1030000000	872000000	1160000000	1080000000	1030400000	1.05787e+08	1080000000	922000000	1220000000	1220000000	1090000000	1106400000	1.23267e+08
	Liver	3200000000	4340000000	3090000000	3540000000	3980000000	3630000000	5.27067e+08	3810000000	4460000000	3960000000	3290000000	3480000000	3800000000	4.53817e+08	4040000000	3980000000	3310000000	2860000000	3770000000	3592000000	4.9957e+08	8740000000	6690000000	6540000000	10700000000	10400000000	8614000000	1.97233e+09

## Sheet: Figure 5
Fig. 5c								Fig. 5h
		Fibrotic region (%)								F4/80 positive cell (%)							CD26 positive cell (%)							CD31 positive cell (%)							Ck7 positive cell (%)							αSMA positive cell (%)
	Group	Untreated	PL	ML	SCL	PRL			Group	Untreated	PL	ML	SCL	PRL		Group	Untreated	PL	ML	SCL	PRL		Group	Untreated	PL	ML	SCL	PRL		Group	Untreated	PL	ML	SCL	PRL		Group	Untreated	PL	ML	SCL	PRL
	N=1	34.6067	12.4024	28.2725	12.2697	6.91567			N=1	6.6055	9.62289	5.08647	10.8108	7.7451		N=1	81.8991	77.2432	72.5331	80.8664	87.6471		N=1	2.56898	2.87081	3.20946	3.46369	1.94672		N=1	4.19929	4.8201	7.57684	2.2792	1.94665		N=1	6.23145	4.03121	8.64312	4.44638	1.47059
	N=2	28.5058	16.0346	18.091	10.1079	1.74889			N=2	5.6443	13.3333	7.85297	4.60469	8.20821		N=2	86.5121	77.037	68.254	79.5316	89.0891		N=2	2.12389	3.03556	3.1746	1.4629	2.51369		N=2	6.14286	2.05279	3.37079	10.4847	0.147493		N=2	5.46985	5.33333	9.25737	13.2059	2.1021
	N=3	11.0186	18.1091	10.2994	13.6778	2.12175			N=3	10.1135	10.1669	10.1299	6.85921	7.15667		N=3	71.5596	69.0341	70.9677	63.8279	65.5706		N=3	3.98551	1.80467	2.31363	3.14961	2.68924		N=3	8.17477	6.14754	5.6172	4.59232	1.33779		N=3	10.3976	6.67678	7.10109	8.3935	2.32108
	N=4	25.106	12.7569	17.8776	12.5226	4.4702			N=4	10.4207	6.52866	23.8443	6.10998	9.63956		N=4	66.8588	76.6313	69.3507	75.3033	85.4149		N=4	4.98221	4.66059	2.60723	2.02117	4.36508		N=4	16.2379	5.15844	8.28358	6.71043	2.55272		N=4	6.19597	12.7388	8.60404	10.1833	2.34702
	N=5	26.5462	20.9915	27.4188	15.8411	3.14714			N=5	8.01187	6.81597	16.8198	11.9584	9.07668		N=5	64.9733	78.1847	85.5442	81.6254	86.6197		N=5	9.66272	3.35707	3.9039	6.48056	23.2		N=5	6.10573	4.64286	2.21453	3.12751	1.06157		N=5	3.87701	9.0555	4.50216	9.375	2.58216
	N=6	27.4425	22.9711	13.8326	19.9774	8.20446			N=6	7.21992	5.95968	23.2188	10.5124	6.78439		N=6	61.1744	68.0623	69.8344	79.1743	85.9665		N=6	5.47945	3.3195	6.79321	17.7799	13.2879		N=6	9.55466	17	2.39411	2.91815	1.62338		N=6	5.11265	16.4768	5.61224	16.824	2.69517
	N=7	24.8403	12.4024	16.3833	11.8628	2.96999			N=7	16.824	19.5367	11.9969	26.4448	12.1622		N=7	44.5494	43.3977	53.1524	48.3286	79.3243		N=7	17.547	16.4163	2.49004	3.87931	14.059		N=7	11.2406	4.71253	12.6179	1.33779	2.02265		N=7	3.53357	22.1288	31.1701	24.9594	2.7027
	N=8	12.493	16.0346	15.1484	12.269	2.42088			N=8	27.2052	31.1701	16.3338	12.1296	7.47588		N=8	48.7037	45.8232	55.2606	52.1008	85.8521		N=8	14.5121	6.98644	8.69565	13.0219	7.73092		N=8	10.1695	17.5481	2.86996	18	1.14591		N=8	19.5367	12.1296	23.2092	27.2052	3.37621
	N=9	25.9354	18.1091	18.5761	10.1551	2.13115			N=9	25.9322	31.4815	29.7432	16.2562	22.1288		N=9	73.3051	80.397	75.2257	81.9024	56.156		N=9	10.1726	8.47458	11.4754	10.0202	7.28863		N=9	3.07692	7.46544	9.51586	10.8882	1.5885		N=9	23.8443	26.4448	21.2865	19.7887	4.19408
	N=10	15.1308	12.7569	18.2103	21.237	12.1572			N=10	30.5845	21.3896	5.52326	6.59748	24.9594		N=10	78.1855	76.5734	93.8312	81.6279	43.8254		N=10	7.743	3.34646	17.2566	11.8074	16.7339		N=10	3.75587	9.89	4.16263	4.99658	1.43267		N=10	12.537	7.72947	22.5444	19.0037	5.06757
	N=11	17.0144	22.9711	16.6827	13.8765	5.38495			N=11	20.999	32.9055	10.845	5.52349	5.27597		N=11	73.8947	77.0007	88.403	82.5442	91.5473		N=11	10.5263	13.4615	16.0329	7.4	3.27238		N=11	6.588	4.73118	12.4767	3.9548	3.14319		N=11	12.2066	13.2495	13.8203	29.8969	1.18846
	N=12	28.7534	23.5265	40.7415	20.9546	3.33623			N=12	25.1579	32.1596	9.77444	7.30067	10.8365		N=12	90.546	94.9097	78.5022	96.021	72.7599		N=12	8.23245	11.8026	4.8913	13.897	1.9802		N=12	25.7669	17.5481	6.37476	1.18227	2.77162		N=12	11.6187	10.766	8.22731	12.8942	2.25455
	N=13	20.6614	25.2393	25.5092	12.9378	2.80415			N=13	9.04645	19.7855	16.5718	9.58491	20.4405		N=13	71.2988	95.4774	88.9632	76.2087	87.8029		N=13	7.1601	3.772	14.1674	17.449	5.92034		N=13	5.95883	7.46544	2.457	9.72616	0.197239		N=13	10.7708	11.8924	29.1099	22.9755	1.65289
	N=14	18.9018	22.1054	24.109	22.5408	10.1744			N=14	28.8362	24.4068	13.7459	5.72139	10.301		N=14	76.2621	95.1987	88.4034	86.8421	93.4439		N=14	8.81131	16.029	5.04202	19.0665	6.92308		N=14	5.77406	16.2489	5.8216	7.50469	2.11216		N=14	10.9328	16.2791	22.8635	29.3051	2.05224
	N=15	17.0699	31.6266	21.5554	18.7214	4.33705			N=15	27.248	19.2308	7.56484	29.7436	11.1765		N=15	85.3273	95.5936	82.4829	82.6676	80.2744		N=15	6.62461	12.8131	14.6293	10.4909	6.20985		N=15	5.88803	12.6518	3.67816	5.36585	0.634417		N=15	12.9228	30.0799	9.17749	13.8261	1.48883
	N=16	20.6078	30.7239	19.6976	19.5354	2.08103			N=16	23.6305	22.4475	9.61689	16.4145	17.1363		N=16	80.7797	77.3973	92.5484	83.7491	92.5226		N=16	8.66062	13.0925	12.9689	22.4038	25.1945		N=16	11	5.85058	9.18114	8.20106	2.73578		N=16	23.1057	28.6602	30.3627	18.0622	1.96956
	N=17	20.59	24.9425	34.2388	17.1336	4.77602			N=17	14.1083	22.4225	7.3251	33.9398	6.78092		N=17	87.3327	89.9216	95.2644	75.5686	63.6176		N=17	9.23535	18.0797	3.8176	24.2844	9.34783		N=17	6.588	4.07407	13.5029	5.16569	6.37476		N=17	32.0127	13.2154	12.5937	12.3513	2.22222
	N=18	13.3189	12.1364	17.1556	28.6515	8.17257			N=18	18.9483	4.84401	8.60484	14.9361	4.18311		N=18	82.9739	91.4237	92.7763	88.5612	82.4519		N=18	12.4347	4.51207	12.3316	14.9209	3.40426		N=18	5.95883	1.78253	3.79747	15.1951	2.457		N=18	11.9796	10.3203	28.3351	7.42115	3.60065
	N=19	31.4416	17.9824	38.1233	18.2673	3.73484			N=19	12.1524	3.61809	6.03448	13.3585	6.70148		N=19	91.4062	90.3049	93.5626	79.1469	83.4625		N=19	2.65306	21.1982	7.08738	13.1035	2.63424		N=19	5.77406	7.04846	3.79747	10.7445	4.73118		N=19	31.5098	13.9505	28.9089	33.8389	2.80374
	N=20	17.6859	23.623	17.4142	26.0094	12.5621			N=20	16.3451	4.05629	33.0211	17.4242	5.85223		N=20	85.4388	91.1111	89.9039	53.3776	93.4144		N=20	3.28358	19.624	16	5.005	10.9838		N=20	5.88803	6.20768	1.61681	12.0083	3.48612		N=20	14.6439	10.9223	12.0117	8.72193	16.4084
	N=21	20.4657	15.6875	17.2461	34.4014	18.1873			N=21	8.07292	3.42717	28.3077	17.5969	9.85577		N=21	90.737	91.6049	82.3864	77.8164	55.3092		N=21	9.38086	11.7526	9.101	4.26229	7.12303		N=21	4.8913	4.04984	2.99145	8.8634	3.43203		N=21	28.3157	15.8172	12.7633	11.943	9.24908
	N=22	30.8199	19.5684	25.7125	42.5301	6.31131			N=22	13.7898	14.1414	23.0769	16.8198	17.0454		N=22	82.1221	93.3128	92.24	87.8095	88.2068		N=22	2.56696	19.2534	19.4996	19.4709	8.20969		N=22	2.1978	12.9672	3.77359	1.2407	2.44068		N=22	16.3043	32.6531	16.3769	9.20162	6.08696
	N=23	20.7826	25.0878	27.7852	40.9397	20.3644			N=23	8.66534	16.7275	13.2258	6.90423	7.6		N=23	77.3842	90.7268	79.164	90.5501	90.0375		N=23	3.84205	3.93258	3.78486	4.7619	2.27743		N=23	2.43682	10.6222	10.1994	8.88184	3.51827		N=23	16.0359	10.9322	19.7817	6.13718	13.4969
	N=24	17.2263	23.8039	25.6904	21.209	5.99743			N=24	16.8605	9.18253	13.9855	16.7275	20.5193		N=24	79.857	94.347	82.9557	85.2895	88.2562		N=24	16.8574	3.4327	4.89324	9.06489	4.62598		N=24	9.07173	9.04894	5.88235	8.32084	2.54826		N=24	10.8084	16.0105	10.4651	9.0099	6.13718
	N=25	20.6078	28.9016	27.2549	33.7851	14.7801			N=25	39.7746	7.97599	23.8716	19.0476	7.02782		N=25	74.9153	93.2759	92.0682	74.0599	68.6016		N=25	15.2812	20.1149	11.157	9.59333	7.45829		N=25	4.77118	4.99603	14.8816	4.10714	1.49031		N=25	17.9368	11.893	19.3322	34.8633	9.0099
	Average	21.9029	20.4198	22.5211	20.4566	6.77165			Average	17.2879	15.7335	15.0449	13.7331	11.0428		Average	76.3199	82.1596	81.3431	77.78	79.887		Average	8.17312	9.88571	8.69295	10.7304	7.9752		Average	7.48847	8.18923	6.36223	7.03189	2.27729		Average	14.3136	14.7755	16.6424	16.5533	4.33921
	STDEV	6.26574	5.80783	7.55394	9.25056	5.20006			STDEV	9.17357	9.75702	8.17289	7.68579	5.82405		STDEV	12.0032	14.3124	11.904	11.798	13.5339		STDEV	4.55656	6.68486	5.41614	6.65614	6.28992		STDEV	4.93446	4.85669	3.94797	4.37311	1.38739		STDEV	8.19977	7.62651	8.57828	9.0353	3.87731
Fig. 5d								Fig. 5i								Fig. 5n
		METAVIR score								ALT (U/L)								TUNEL+ cell population (%)
	Group	Untreated	PL	ML	SCL	PRL			Group	Untreated	PL	ML	SCL	PRL			Group	F4/80+	CD26+	Ck7+	αSMA
	N=1	4	2	3	3	2			N=1	1257	1406	1683	1523	398			N=1	3.7037	7.40741	3.7037	85.1852
	N=2	3	4	3	4	1			N=2	1368	1813	1528	1741	174			N=2	7.69231	15.3846	7.69231	69.2308
	N=3	4	4	3	4	1			N=3	1496	1698	1284	1698	94			N=3	27.2727	0	0	72.7273
	N=4	3	4	4	3	1			N=4	1630	1586	1538	1625	117			N=4	3.57143	7.14286	10.7143	77.27
	N=5	4	3	4	2	1			N=5	1570	1785	1476	1596	185			N=5	11.1111	22.2222	0	66.6667
	average	3.6	3.4	3.4	3.2	1.2			average	1464.2	1657.6	1501.8	1636.6	193.6			N=6	0	0	14.2857	85.7143
	STDEV	0.547723	0.894427	0.547723	0.83666	0.447214			STDEV	151.559	166.163	143.99	85.6697	120.442			N=7	0	0	0	100
																	N=8	18.1818	0	4.54545	77.2727
Fig. 5e								Fig. 5j									N=9	4.54545	4.54545	9.09091	81.8182
		Hydroxyproline (μg/mg tissue)								AST (U/L)							N=10	11.1111	0	5.55556	83.3333
																	N=11	0	5.26316	0	94.7368
	Group	Untreated	PL	ML	SCL	PRL			Group	Untreated	PL	ML	SCL	PRL			N=12	8	16	8	68
	N=1	0.255483	0.249406	0.31257	0.2642	0.018065			N=1	1569	1624	1793	1703	249			N=13	4.16667	4.16667	4.16667	87.5
	N=2	0.490366	0.3421	0.3621	0.3356	0.028387			N=2	1473	1796	1615	1358	577			N=14	0	3.44828	6.89655	89.6552
	N=3	0.449032	0.301935	0.3675	0.4126	0.0225603			N=3	1608	1960	1383	1402	335			N=15	3.0303	3.0303	12.1212	81.8182
	N=4	0.42365	0.49	0.4036	0.4052	0.043871			N=4	1685	1865	1536	1596	476			N=16	13.3333	13.3333	6.66667	66.6667
	N=5	0.40651	0.314194	0.3125	0.3681	0.0257			N=5	1766	1625	1621	1425	395			N=17	8.33333	8.33333	8.33333	75
	average	0.405008	0.339527	0.351654	0.35714	0.0277167			average	1620.2	1774	1589.6	1496.8	406.4			N=18	10.3448	10.3448	3.44828	75.8621
	STDEV	0.0893471	0.090589	0.0391126	0.0604308	0.00981353			STDEV	111.686	148.376	148.794	146.43	126.443			N=19	4.7619	4.7619	9.52381	80.9524
																	N=20	12.5	12.5	0	69.565
Fig. 5f								Fig. 5k									N=21	10.8108	8.10811	2.7027	78.3784
		Survival rate (%)								Total bilirubin (mg/dL)							N=22	9.67742	9.67742	6.45161	74.1936
																	N=23	13.04	8.33333	12.5	70.8333
	Day	Untreated	PL	ML	SCL	PRL			Group	Untreated	PL	ML	SCL	PRL			N=24	13.0435	13.0435	4.34783	69.5652
	0	100	100	100	100	100			N=1	12.8	13.5	11.2	12.8	3.5			N=25	6.36364	7.27273	2.72727	83.6364
	1	100	100	100	100	100			N=2	8.8	13.2	14.1	9.2	5.1			average	8.18382	7.37278	5.73895	78.6233
	2	100	100	100	100	100			N=3	13	12.6	9.1	12.1	3.1			STDEV	6.35128	5.79253	4.21503	8.83704
	3	90	100	90	100	100			N=4	12.1	11.6	11.5	13.5	3.6
	4	90	90	80	90	100			N=5	12.6	9.6	12.5	14.2	1.7
	5	50	60	70	90	100			average	11.86	12.1	11.68	12.36	3.4
	6	40	60	50	80	100			STDEV	1.74299	1.5748	1.83358	1.9321	1.21655
	7	30	50	30	50	90
	8	20	30	20	50	90		Fig. 5l
	9	0	10	20	20	80				Bile acid (μmole/L)
	10	0	10	0	20	80
	11	0	0	0	0	80			Group	Untreated	PL	ML	SCL	PRL
	12	0	0	0	0	80			N=1	2667	1960	2149	2376	225
	13	0	0	0	0	70			N=2	2349	2215	2171	2110.3	213.9
	14	0	0	0	0	70			N=3	2513	2273	2413	2028	290.5
	15	0	0	0	0	50			N=4	2417	2236	2265	1985	164.1
	16	0	0	0	0	50			N=5	2556	2085	2176	2176	242.2
	17	0	0	0	0	40			average	2500.4	2153.8	2234.8	2135.06	227.14
	18	0	0	0	0	40			STDEV	123.373	129.424	109.038	153.559	45.8127
	19	0	0	0	0	30
	20	0	0	0	0	30

## Sheet: Figure 6
Fig. 6d									Fig. 6i									Fig. 6n
		FAP positive HSC (%)									METAVIR socre									F4/80 positive cell (%)							CD26 positive cell (%)							CD31 positive cell (%)							Ck7 positive cell (%)							αSMA positive cell (%)
	Group	Untreated	CCl4 (+)							Group	Normal	Untreated	PL	ML	SCL	PRL			Group	Untreated	PL	ML	SCL	PRL		Group	Untreated	PL	ML	SCL	PRL		Group	Untreated	PL	ML	SCL	PRL		Group	Untreated	PL	ML	SCL	PRL		Group	Untreated	PL
	N=1	1.32	52.3							N=1	0	2	2	1	2	0			N=1	6.6055	9.62289	4.46097	10.8108	7.7451		N=1	81.8991	77.2432	72.5331	80.8664	87.6471		N=1	8.43653	1.27841	5.91017	5.01222	15		N=1	4.19929	4.8201	7.57684	2.2792	6.14709		N=1	21.5931	15.6882
	N=2	1.59	50.9							N=2	0	2	2	2	2	1			N=2	5.6443	13.3333	5.08647	4.60469	8.20821		N=2	86.5121	77.037	68.254	79.5316	89.0891		N=2	7.24055	5.131	4.58115	3.07898	1.54004		N=2	6.14286	2.05279	3.37079	10.4847	7.80952		N=2	24.5302	13.1625
	N=3	1.7	55.9							N=3	0	2	1	2	1	1			N=3	10.1135	10.1669	7.85297	6.85921	7.15667		N=3	71.5596	69.0341	70.9677	63.8279	65.5706		N=3	6.62461	4.19026	6.691	7.36196	10.7389		N=3	8.17477	6.14754	5.6172	4.59232	8.58369		N=3	10.3976	6.67678
	N=4	1.56	57.5							N=4	0	3	2	3	2	1			N=4	10.4207	6.52866	7.1115	6.10998	9.63956		N=4	66.8588	76.6313	69.3507	75.3033	85.4149		N=4	7.18002	3.61882	3.45253	3.97805	2.2409		N=4	2.43746	5.15844	8.28358	6.71043	4.98047		N=4	6.19597	12.7388
	N=5	2.08	42							N=5	0	2	3	2	3	1			N=5	8.01187	6.81597	10.1299	11.9584	9.07668		N=5	64.9733	78.1847	85.5442	81.6254	86.6197		N=5	3.55769	3.91414	7.62332	4.69361	2.29008		N=5	6.10573	4.64286	2.21453	3.12751	5.1797		N=5	17.425	9.0555
	average	1.65	51.72							average	0	2.2	2	2	2	0.8			N=6	7.21992	5.95968	5.01701	10.5124	6.78439		N=6	61.1744	68.0623	69.8344	79.1743	85.9665		N=6	4.0553	2.84024	7.79082	8.15217	5.52659		N=6	1.45482	3.14402	2.39411	2.91815	2.55272		N=6	9.375	16.4768
	STDEV	0.277489	6.04913							STDEV	0	0.447214	0.707107	0.707107	0.707107	0.447214			N=7	3.41656	7.44921	4.56853	9.32401	4.56708		N=7	75.6899	76.4108	72.2081	62.1212	79.3243		N=7	4.43299	9.74808	5.38012	8.625	7.65358		N=7	1.2945	2.72452	12.6179	1.33779	2.35426		N=7	11.6534	19.3002
																			N=8	4.64326	6.44737	4.65426	4.63158	7.47588		N=8	47.7916	72.5	69.6809	64	85.8521		N=8	13.3395	6.81199	9.32401	7.47423	12.6197		N=8	12.9847	1.94932	2.86996	6.06061	2.10773		N=8	26.0583	19.9148
Fig. 6f									Fig. 6j										N=9	10.0703	2.83401	5.74324	9.69977	3.07898		N=9	61.5925	71.7949	70.7207	55.8891	58.5007		N=9	2.35183	3.45253	4.63158	5.1462	8.19512		N=9	1.87553	4.02355	9.51586	2.22841	11.3565		N=9	6.62177	20.9677
		Sirius red positive area (%)									Hydroxyproline (µg / mg tissue)								N=10	7.80142	6.16883	5.78313	3.77113	7.36196		N=10	61.8203	67.2078	57.9518	66.8401	53.6196		N=10	5.72207	7.36016	9.69977	3.62225	8.97308		N=10	1.78427	4.71253	4.16263	13.3667	3.85925		N=10	7.94016	12.9291
																			N=11	4.58284	10.3734	6.00414	5.14019	3.97805		N=11	54.8766	64.7303	53.2091	60.0467	65.0206		N=11	5.05345	6.50888	3.77113	3.10078	8.59775		N=11	6.588	17.5481	3.88489	3.61345	7.47475		N=11	16.7401	14.4902
	Group	Normal	Untreated	PL	ML	SCL	PRL			Group	Normal	Untreated	PL	ML	SCL	PRL			N=12	11.1633	5.83153	7.43889	6.0355	4.69361		N=12	57.9318	57.5594	52.8162	65.6805	67.2751		N=12	2.04082	4.65718	5.14019	5.35117	4.02516		N=12	5.95883	7.46544	4.65444	3.9548	2.02265		N=12	13.9839	10.0636
	N=1	0.54	9.63	11.28	16.66	8.79	8.45			N=1	0.012351	1.81346	2.18432	1.91358	1.18432	0.843211			N=13	7.93269	1.27841	5.79545	6.70455	8.15217		N=13	61.2981	90.1989	53.75	60.6818	51.087		N=13	4.96524	7.43707	6.0355	3.82096	3.07235		N=13	5.77406	16.2489	11.4779	1.18227	3.30912		N=13	13.0967	20.9726
	N=2	1.18	9.91	25.08	12.17	13.22	6.76			N=2	0.0135258	1.93483	2.83184	2.18168	2.91381	0.913813			N=14	11.6505	5.131	3.16384	9.32401	8.625		N=14	65.0485	61.1354	53.2203	51.8648	50.5		N=14	10.4743	4.56853	6.70455	3.32618	5.0592		N=14	5.88803	12.6518	5.8216	9.72616	6.0241		N=14	13.2919	19.582
	N=3	0.07	10.59	17.51	10.39	9.36	8.11			N=3	0.013256	2.93244	1.71435	1.46813	1.91313	0.381351			N=15	8.75462	4.19026	5.61097	7.92453	7.47423		N=15	68.9273	60.0227	66.4588	48.3019	69.7165		N=15	3.82883	4.65426	9.32401	4.01691	7.30769		N=15	4.8913	5.85058	3.67816	7.50469	3.7172		N=15	18.6583	8.66463
	N=4	0.13	11.04	8.53	10.37	12.78	9.41			N=4	0.013581	1.97651	1.94684	2.97621	2.43185	0.432181			N=16	6.79612	3.61882	2.68199	6.45856	5.1462		N=16	69.6872	58.8661	70.8812	57.0506	60.9148		N=16	6.93359	5.74324	7.92453	8.34161	6.31692		N=16	2.1978	4.07407	11.4779	2.25712	4.55882		N=16	13.1637	15.9041
	N=5	0.64	11.32	17.58	9.46	10.17	8.07			N=5	0.016812	2.72132	2.18431	1.82181	1.83518	1.0218			N=17	5.37634	3.91414	3.28283	8.08511	3.62225		N=17	58.5263	60.9848	69.8232	58.617	66.7288		N=17	4.17495	5.78313	6.45856	2.65748	5.1087		N=17	2.43682	1.78253	5.8216	1.96629	2.01932		N=17	8.56531	8.2618
	N=6	0.03	7.72	9.63	9.19	8.61	6.52			average	0.0139052	2.27571	2.17233	2.07228	2.05566	0.718471			N=18	4.91029	2.84024	6.04891	4.2236	3.10078		N=18	63.2135	63.3136	60.6178	90.6832	82.0628		N=18	2.3614	6.00414	8.08511	3.68818	1.59574		N=18	9.07173	7.04846	3.67816	4.04624	2.58435		N=18	21.3213	28.6101
	N=7	0.11	8.73	15.08	11.56	9.11	4.92			STDEV	0.0016982	0.512167	0.417083	0.566121	0.653089	0.292121			N=19	4.51207	9.74808	5.91017	4.26829	5.35117		N=19	57.8564	77.218	59.2199	90.3659	63.5484		N=19	7.08995	7.43889	4.2236	3.46275	1.51976		N=19	4.77118	6.20768	9.18114	3.5461	2.91411		N=19	15.6493	8.84495
	N=8	0.56	9.83	7.77	12.78	25.68	6.36												N=20	5.73664	6.81199	4.58115	2.24467	3.82096		N=20	60.6258	61.4441	64.7906	79.5735	79.6034		N=20	10.464	5.79545	4.26829	5.61798	4.25532		N=20	2.2792	9.72616	13.5029	4.57831	4.21286		N=20	28.4375	31.2621
	N=9	0.02	10.03	10.62	13.6	22.58	7.21		Fig. 6k										N=21	4.92958	3.45253	6.691	3.79464	3.32618		N=21	72.1293	73.4895	58.6375	61.7188	81.9517		N=21	3.80313	3.16384	2.24467	8.19181	1.34576		N=21	10.4847	7.50469	3.79747	4.86542	4.75059		N=21	21.6049	12.2407
	N=10	0.04	10.62	22.07	13.64	21.36	8.36				AST (U/L)								N=22	4.86111	7.36016	3.45253	7.63968	4.01691		N=22	82.5328	61.8253	66.5845	55.6442	82.7901		N=22	7.81099	5.61097	3.79464	5.30376	1.87008		N=22	1.78197	2.3701	3.79747	6.11621	3.14319		N=22	9.29204	8.20896
	N=11	0.23	11.16	11.35	13.81	20.59	2.88												N=23	4.12371	6.50888	7.62332	7.17703	3.40681		N=23	75.1073	71.6963	57.9596	59.0909	75.2358		N=23	14.9495	2.68199	7.63968	4.17476	2.55152		N=23	4.57516	1.94665	1.61681	3.45596	2.77162		N=23	10.3082	20.2392
	N=12	0.39	11.34	12.59	13.83	14.56	8.2			Group	Normal	Untreated	PL	ML	SCL	PRL			N=24	9.55414	4.65718	7.79082	5.71762	3.63269		N=24	88.2766	53.8163	64.7812	52.3921	60.1113		N=24	4.0566	3.28283	7.17703	7.76531	2.17984		N=24	4.59231	1.33779	2.99145	2.4369	3.20641		N=24	14.8494	17.0526
	N=13	0.17	11.83	9.27	13.83	12.27	7.26			N=1	20	1261	1352	1542	1258	308			N=25	6.20253	7.43707	5.38012	5.01222	4.21811		N=25	72.9114	76.7735	56.8421	63.0807	67.0782		N=25	10.7429	6.04891	5.71762	2.19342	4.61285		N=25	2.39411	2.91815	3.77359	1.18227	2.54403		N=25	17.3387	12.8834
	N=14	0.26	12.15	13.48	13.86	11.24	8.46			N=2	22	1338	1228	1426	1654	276			average	7.00135	6.33922	5.67456	6.72129	5.74639		average	67.5528	69.0872	64.6655	66.5589	72.0492		average	6.46763	5.109	6.14374	5.12631	5.36787		average	4.80556	5.76227	5.91115	4.54152	4.40736		average	15.1237	15.3677
	N=15	0.03	12.17	15.1	14.27	10.94	6.49			N=3	30	1571	1495	1268	1137	383			STDEV	2.42213	2.79394	1.72163	2.50894	2.15669		STDEV	10.1289	8.63316	8.02438	12.0639	12.3845		STDEV	3.40742	1.89661	2.00102	2.0168	3.73073		STDEV	3.02696	4.2984	3.522	3.07071	2.36746		STDEV	6.18151	6.25842
	N=16	0.09	12.71	24.14	14.54	10.71	5.72			N=4	25	1422	1287	1187	1265	187
	N=17	0.33	13.4	12.81	15.28	10.57	7.77			N=5	24	1267	1485	1397	1422	278
	N=18	0.01	13.74	10.97	17.42	10.44	5.51			average	24.2	1371.8	1369.4	1364	1347.2	286.4
	N=19	0.48	14.09	9.91	17.61	10.05	6.78			STDEV	3.76829	129.038	118.559	138.89	199.135	70.4578
	N=20	0.69	14.25	15.38	18.2	9.96	7.15
	N=21	0.12	14.3	19.7	18.41	9.79	8.35		Fig. 6l
	N=22	0.07	14.32	16.85	19.24	9.1	8.42				ALT (U/L)
	N=23	0.05	15.58	7.54	22.28	8.86	6.57
	N=24	0.4	16.67	11.04	27.78	8.78	8.24			Group	Normal	Untreated	PL	ML	SCL	PRL
	N=25	1.38	27.96	12.36	10.58	8.59	6.89			N=1	40	738	716	675	632	35
	average	0.3208	12.6036	13.9056	14.8304	12.3244	7.1544			N=2	52	669	653	713	686	43
	STDEV	0.358433	3.87254	4.91313	4.24464	4.86481	1.408			N=3	48	650	752	638	692	55
										N=4	39	776	683	725	735	62
Fig. 6h										N=5	42	702	696	713	720	53
		Fibrotic area (%)								average	44.2	707	700	692.8	693	49.6
										STDEV	5.5857	51.0882	36.9932	35.9611	39.5727	10.6207
	Group	Normal	Untreated	PL	ML	SCL	PRL
	N=1	28.49	28.49	28.91	26.74	19.02	4.89
	N=2	20.85	20.85	17.04	24.51	27.46	3.97
	N=3	25.93	25.93	31.79	30.65	28.89	2.37
	N=4	15.77	15.77	16.89	22.75	21.74	0.98
	N=5	20.41	20.41	18.68	20.3	23.24	1.9
	N=6	12.54	12.54	16.95	17.73	12.27	7.4
	N=7	36.41	36.41	19.98	33.06	17.07	4.17
	N=8	33.52	33.52	41.05	12.79	15.26	2.39
	N=9	27.37	27.37	25.89	12.53	11.32	5.55
	N=10	16.31	16.31	12.14	31.99	14.14	7.59
	N=11	35.07	35.07	20.33	14.31	14.35	4.84
	N=12	30.94	30.94	15.8	14.61	19.88	6.88
	N=13	21.06	21.06	24.17	15.67	20.84	5.53
	N=14	26.63	26.63	19.76	18.79	27.18	4.84
	N=15	18.38	18.38	15.48	25.73	13.69	10.15
	N=16	14.25	14.25	19.34	20.89	14.93	6.27
	N=17	11.79	11.79	27.42	19.79	19.86	4.3
	N=18	8.65	8.65	20.23	17.46	17.74	8.18
	N=19	15.95	15.95	16.76	18.11	27.21	5.44
	N=20	20.25	20.25	28.15	13.22	24.66	3.16
	N=21	16.75	16.75	23.27	19.72	16.41	2.59
	N=22	35.6	35.6	18.9	19.29	20.2	1.22
	N=23	9.92	9.92	11.43	19.56	15.73	2.13
	N=24	36.33	36.33	15.31	25.54	16.55	1.22
	N=25	9.83	9.83	11.18	15.38	19.75	2.61
	average	21.96	21.96	20.674	20.4448	19.1756	4.4228
	STDEV	9.06349	9.06349	6.92013	5.89234	5.01803	2.41713
[truncated: 3 more columns]

## Sheet: Figure 7
Fig. 7d									Fig. 7i
		FAP positive HSC (%)									Hydroxyproline (µg / mg tissue)
	Group	Untreated	CDAHFD (+)							Group	Normal	Untreated	PL	ML	SCL	PRL
	N=1	0.73	48.8							N=1	0.012548	0.851137	0.913117	0.945528	0.664945	0.20635
	N=2	2.44	47.4							N=2	0.012125	0.694305	0.665028	0.826406	0.901906	0.088702
	N=3	0.82	58.8							N=3	0.015812	0.954022	0.593011	0.610932	0.814036	0.140624
	N=4	4.55	59							N=4	0.010251	0.644086	0.914824	0.584194	0.494865	0.396803
	N=5	4.89	61.5							N=5	0.009842	0.863964	0.732464	0.689121	0.738196	0.210484
	average	2.686	55.1							average	0.0121156	0.801503	0.763689	0.731236	0.72279	0.208593
	STDEV	1.98119	6.49692							STDEV	0.00237152	0.128353	0.145783	0.152354	0.154872	0.116646
Fig. 7f									Fig. 7j
		Sirius red positive area (%)									Hydroxyproline (µg / mg tissue)
	Group	Normal	Untreated	PL	ML	SCL	PRL			Group	Normal	Untreated	PL	ML	SCL	PRL
	N=1	0.51	27.73	42.39	32.89	22.08	8.99			N=1	0.012548	0.851137	0.913117	0.945528	0.664945	0.20635
	N=2	1.06	33.18	24.23	35.24	31.69	10.36			N=2	0.012125	0.694305	0.665028	0.826406	0.901906	0.088702
	N=3	0.11	32.64	30.21	31.81	31.04	8.17			N=3	0.015812	0.954022	0.593011	0.610932	0.814036	0.140624
	N=4	0.07	29.78	24.36	33.21	26.41	7.64			N=4	0.010251	0.644086	0.914824	0.584194	0.494865	0.396803
	N=5	0.06	32.75	27.3	33.88	34.63	6.42			N=5	0.009842	0.863964	0.732464	0.689121	0.738196	0.210484
	N=6	0.02	34.62	25.92	26.21	30.04	8.76			average	0.0121156	0.801503	0.763689	0.731236	0.72279	0.208593
	N=7	0.17	30.85	27.55	26.38	28.98	5.27			STDEV	0.00237152	0.128353	0.145783	0.152354	0.154872	0.116646
	N=8	0.21	30.65	24.22	31.91	32.12	9.17
	N=9	0.05	31.69	30.25	23.56	31.01	8.94		Fig. 7k
	N=10	0.34	34.03	28.89	25.49	27.69	7.55				ALT (U/L)
	N=11	0.32	26.45	23.81	27.72	29.63	10.19
	N=12	0.04	27.52	25.1	19.5	35.26	9.83			Group	Normal	Untreated	PL	ML	SCL	PRL
	N=13	0.51	30.36	24.3	26.06	40.12	20.92			N=1	61	331	304	311	248	76
	N=14	0.51	23.23	26.96	25.72	34.67	8.34			N=2	58	283	247	284	308	83
	N=15	0.04	27.65	23.11	25.14	35.96	7.41			N=3	49	277	318	219	332	65
	N=16	0.3	37.28	34.62	27.65	22.08	12.78			N=4	59	329	341	317	289	53
	N=17	0.46	33.18	30.85	42.39	24.22	10.24			N=5	52	262	246	311	302	67
	N=18	0.43	38.66	30.65	24.23	30.25	8.74			average	55.8	296.4	291.2	288.4	295.8	68.8
	N=19	0.02	32.64	31.69	30.21	28.89	5.15			STDEV	5.06952	31.6196	42.8917	40.8509	30.9386	11.4105
	N=20	0.1	22.08	34.03	24.36	23.81	20.2
	N=21	0	20.14	26.45	23.4	20.17	7.41
	N=22	0.21	31.69	32.41	27.3	25.1	4.16
	N=23	0.05	31.04	27.52	25.92	24.3	2.39
	N=24	0.33	26.41	30.36	22.87	26.96	5.55
	N=25	0.3	34.63	23.23	27.55	23.11	7.59
	average	0.2488	30.4352	28.4164	28.024	28.8088	8.8868
	STDEV	0.242939	4.47316	4.49187	4.92099	5.04375	4.15169
Fig. 7h
		Fibrotic area (%)
	Group	Normal	Untreated	PL	ML	SCL	PRL
	N=1	0.72	39.1	50.32	64.8	48.19	17.01
	N=2	0.74	37.38	28.77	49.72	50.64	17.9
	N=3	0.77	36.32	43.71	44.77	45.14	14.66
	N=4	0.94	52.4	50.19	54.38	41.45	20.76
	N=5	0.47	33.8	26.18	29.86	43.18	17.65
	N=6	1.14	40.52	47.06	49.07	45.57	19.38
	N=7	1.41	54.31	53.21	60.2	50.53	27.67
	N=8	0.82	52.82	33.02	44.65	48.21	33.63
	N=9	1.44	32.42	35.11	32.28	53.29	25.96
	N=10	0.57	55.63	39.15	36.72	53.5	23.13
	N=11	0.84	41.85	39.98	53.52	30.74	23.16
	N=12	0.25	52.64	37.38	48.72	33.55	22.66
	N=13	0.52	40.16	46.1	53.78	34.26	19.78
	N=14	0.54	46.57	55.6	41.6	36.62	21.83
	N=15	0.83	39.21	51.61	60.09	34.1	18.81
	N=16	1.29	44.86	46.88	21.2	37.71	10.15
	N=17	0.09	40.71	58.52	30.36	41.87	6.27
	N=18	0.45	33.78	47.19	36.52	36.66	4.3
	N=19	0.51	43.21	38.95	43.22	24.27	8.18
	N=20	1.11	47.9	37.32	46.71	36.61	5.44
	N=21	0.59	40.39	40.7	38.2	37.65	3.16
	N=22	1.49	43.03	39.64	38.9	50.17	9.13
	N=23	2	45	32.79	50.46	44.06	3.25
	N=24	0.4	39.64	22.45	41.55	36.96	4.76
	N=25	1.67	33.38	28.61	41.73	39.67	8.7
	average	0.864	42.6812	41.2176	44.5204	41.384	15.4932
	STDEV	0.472696	6.84856	9.49719	10.411	7.52595	8.60802

## Sheet: Supple. Figure 2.
suppl. Fig 2
25°C
	PL				avg	STDEV		ML				avg	STDEV		SCL				avg	STDEV		PRL				avg	STDEV
	Day0	136.7	152.6	156.8	148.7	10.6024		Day0	172.6	136.6	175.2	161.467	21.5744		Day0	169.2	177.9	152.6	166.567	12.8539		Day0	186.9	165.2	175.4	175.833	10.8565
	Day3	151.6	148.5	160.3	153.467	6.11746		Day3	175.6	145.2	165.3	162.033	15.461		Day3	162.3	175.2	175.2	170.9	7.44782		Day3	183.3	162.3	172.8	172.8	10.5
	Day6	148.6	156.3	165.2	156.7	8.30723		Day6	178.3	143.2	168.2	163.233	18.0694		Day6	152.3	179.3	180.1	170.567	15.8245		Day6	194.2	159.2	175.3	176.233	17.5187
	Day9	151.6	144.8	163.5	153.3	9.4652		Day9	172.6	140.5	170.2	161.1	17.8804		Day9	168.3	172.3	179.3	173.3	5.56776		Day9	190.5	168.3	186.4	181.733	11.8128
	Day12	157.3	162.3	168.2	162.6	5.45619		Day12	171.5	150.6	163.2	161.767	10.5235		Day12	169.5	182.3	158.6	170.133	11.8627		Day12	191.5	170.8	180.1	180.8	10.3677
	Day15	159.2	168.5	155.8	161.167	6.57445		Day15	175.3	152.6	160.3	162.733	11.544		Day15	170.8	185.3	160.3	172.133	12.5532		Day15	192.3	175.3	183.1	183.567	8.5096
	Day18	171.5	160.3	155.2	162.333	8.33807		Day18	180.5	155.3	163.8	166.533	12.8204		Day18	175.3	182.6	162.1	173.333	10.3905		Day18	195.8	179.2	185.6	186.867	8.37218
	PL+FAP				avg	STDEV		ML+FAP				avg	STDEV		SCL+FAP				avg	STDEV		PRL+FAP				avg	STDEV
	Day0	138.6	150.6	162.3	150.5	11.8503		Day0	170.5	145.2	168.9	161.533	14.1677		Day0	162.3	172.5	171.5	168.767	5.62257		Day0	194.8	168.2	170.3	177.767	14.7886
	Day3	146.3	153.8	158.6	152.9	6.19919		Day3	168.3	142.6	163.2	158.033	13.6067		Day3	158.3	178.3	173.6	170.067	10.4577		Day3	186.8	165.3	175.2	175.767	10.7612
	Day6	147.8	157.3	165.7	156.933	8.95563		Day6	180.5	148.9	160.1	163.167	16.0217		Day6	165.2	180.5	178.3	174.667	8.27184		Day6	188.2	169.2	172.5	176.633	10.152
	Day9	150.6	152.6	162.3	155.167	6.25806		Day9	176.5	150.3	150.1	158.967	15.1846		Day9	169.2	178.3	179.2	175.567	5.53203		Day9	190.5	170.3	179.2	180	10.1237
	Day12	153.6	148.9	168.3	156.933	10.1204		Day12	170.3	155.3	159.1	161.567	7.79829		Day12	170.3	170.3	180.3	173.633	5.7735		Day12	191.5	170.5	180.8	180.933	10.5006
	Day15	155.8	150.3	165.1	157.067	7.48086		Day15	178.6	149.3	160.8	162.9	14.7625		Day15	171.5	168.3	183.1	174.3	7.78717		Day15	190.8	173.1	183.1	182.333	8.87487
	Day18	157.3	149.3	166.8	157.8	8.76071		Day18	180.8	158.3	163.1	167.4	11.8503		Day18	173.8	163.1	185.1	174	11.0014		Day18	192.8	178.3	185.2	185.433	7.25282
4°C
	PL				avg	STDEV		ML				avg	STDEV		SCL				avg	STDEV		PRL				avg	STDEV
	Day0	136.7	152.6	156.8	148.7	10.6024		Day0	172.6	136.6	175.2	161.467	21.5744		Day0	169.2	177.9	152.6	166.567	12.8539		Day0	186.9	165.2	175.4	175.833	10.8565
	Day3	140.2	148.6	155.9	148.233	7.85642		Day3	175.3	140.2	172.5	162.667	19.507		Day3	163.2	175.3	178.1	172.2	7.91896		Day3	183.6	168.2	176.2	176	7.70195
	Day6	142.6	151.6	158.3	150.833	7.87803		Day6	176.1	144.2	168.3	162.867	16.6296		Day6	168.1	172.5	174.3	171.633	3.18957		Day6	188.2	170.1	174.2	177.5	9.49052
	Day9	143.5	152.6	152.8	149.633	5.31256		Day9	174.8	143.1	171.2	163.033	17.3564		Day9	165.3	170.9	181.8	172.667	8.39067		Day9	189.2	171.6	176.8	179.2	9.04212
	Day12	148.3	139.1	153.8	147.067	7.4272		Day12	170.8	145.1	163.1	159.667	13.1895		Day12	163.1	168.1	181.5	170.9	9.5142		Day12	191.9	180.3	170.5	180.9	10.7126
	Day15	150.3	140.8	152.1	147.733	6.07152		Day15	175.8	147.3	165.3	162.8	14.4135		Day15	169.1	175.1	185.3	176.5	8.19024		Day15	195.3	179.3	168.1	180.9	13.6704
	Day18	148.1	141.8	150.8	146.9	4.61844		Day18	177.3	149.1	160.9	162.433	14.1624		Day18	170.3	169.3	183.1	174.233	7.69502		Day18	193.1	180.6	175.3	183	9.13947
	PL+FAP				avg	STDEV		ML+FAP				avg	STDEV		SCL+FAP				avg	STDEV		PRL+FAP				avg	STDEV
	Day0	138.6	150.6	162.3	150.5	11.8503		Day0	170.5	145.2	168.9	161.533	14.1677		Day0	162.3	172.5	175.2	170	6.80368		Day0	194.8	168.2	170.3	177.767	14.7886
	Day3	141.6	149.5	158.6	149.9	8.50706		Day3	168.5	148.2	160.5	159.067	10.2256		Day3	165.3	171.5	175.6	170.8	5.18556		Day3	191.6	165.3	171.1	176	13.8177
	Day6	142.8	152.6	151.8	149.067	5.44181		Day6	170.9	150.1	162.3	161.1	10.4518		Day6	169.2	175.3	180.6	175.033	5.70468		Day6	192.6	169.2	174.6	178.8	12.2523
	Day9	143.6	153.8	151.2	149.533	5.30031		Day9	169.2	146.2	165.2	160.2	12.2882		Day9	169.2	179.2	182.6	177	6.96563		Day9	192.8	171.1	176.2	180.033	11.3465
	Day12	148.3	143.2	154.1	148.533	5.45374		Day12	153.1	165.3	175.3	164.567	11.1182		Day12	173.5	180.8	181.5	178.6	4.43058		Day12	192.5	178.1	180.3	183.633	7.75715
	Day15	150.3	145.3	153.1	149.567	3.95137		Day15	158.1	162.8	170.6	163.833	6.31374		Day15	175.3	183.9	181.8	180.333	4.48367		Day15	189.3	177.1	182.5	182.967	6.11337
	Day18	155.1	143.1	153.1	150.433	6.4291		Day18	155.3	163.1	175.1	164.5	9.97397		Day18	170.3	181.9	182.6	178.267	6.90821		Day18	195.1	176.3	179.8	183.733	9.99817

## Sheet: Supple. Figure 3
suppl. Fig 3b
		survival rate (%)
	Time (day)	Untreated	PL	PRL
	0	100	100	100
	15	100	100	100
	30	100	100	100
	45	100	100	100
	60	100	100	100
suppl. Fig 3c
	Body weight (G)
	Time (day)	Untreated							PL							PRL
		N=1	N=2	N=3	N=4	N=5	Average	STDEV	N=1	N=2	N=3	N=4	N=5	Average	STDEV	N=1	N=2	N=3	N=4	N=5	Average	STDEV
	0	16	17.1	16.8	15.9	17.2	16.6	0.612372	16.5	16.8	15.8	17	17.2	16.66	0.545894	16.1	16.8	16.3	17.3	16.1	16.52	0.521536
	15	18.4	17.7	17.9	17.1	18.4	17.9	0.543139	18.5	17.5	18	16.6	17.5	17.62	0.704982	18.9	18.1	18.1	17.2	17.6	17.98	0.637966
	30	19.2	19.2	19.1	19.9	19.8	19.44	0.378153	19.3	19.2	19.5	19.8	18.3	19.22	0.563028	18.2	20.5	19.8	19.5	19.2	19.44	0.844393
	45	21.3	21.9	20.9	20.8	21.5	21.28	0.449444	20.8	21	21.1	20.8	21.8	21.1	0.412311	20.8	21	21.5	20.2	22.2	21.14	0.753658
	60	22	22.8	23	21.8	21.7	22.26	0.598331	21.8	21.6	21.8	22	23	22.04	0.554977	21.8	21.4	21.8	22.6	22	21.92	0.438178

## Sheet: Supple. Figure 4
suppl. Fig 4
		Relative Alb mRNA							Relative vWF mRNA							Relative Emr1 mRNA
	Group	Untreated	PL	ML	SCL	PRL		Group	Untreated	PL	ML	SCL	PRL		Group	Untreated	PL	ML	SCL	PRL
	N=1	0.891601	0.96391	1.14351	0.996588	0.575612		N=1	1.23026	0.876736	1.32066	1.04418	0.91889		N=1	2.34085	0.895479	0.635266	1.38687	0.707564
	N=2	1.06501	0.985119	0.986964	1.0266	1.40724		N=2	0.65228	0.712501	0.858098	1.28188	0.583747		N=2	0.648187	0.731653	0.724186	1.72618	0.630703
	N=3	1.04028	0.787564	0.920423	1.25485	1.28665		N=3	0.755139	1.12628	1.53998	0.758575	1.63514		N=3	0.736155	0.955172	1.81772	0.641194	1.30426
	N=4	0.770154	0.964712	1.1722	0.897056	0.518933		N=4	1.07487	0.707481	0.97014	0.874157	1.05721		N=4	0.482694	0.908042	0.625522	0.717789	0.226712
	N=5	1.23296	1.21978	0.657344	0.849962	1.00512		N=5	1.28745	1.13427	0.648966	0.745001	1.2969		N=5	0.792115	0.769627	0.742922	0.480574	0.725241
	average	1	0.984217	0.976089	1.00501	0.958711		average	1	0.911453	1.06757	0.940758	1.09838		average	1	0.851995	0.909124	0.990521	0.718896
	STDEV	0.176562	0.154074	0.206945	0.157045	0.403437		STDEV	0.283777	0.211062	0.359107	0.225282	0.395689		STDEV	0.758631	0.0961045	0.510589	0.537295	0.384981
		Relative Krt19 mRNA							Relative Col1a1 mRNA							Relative Acta2 mRNA
	Group	Untreated	PL	ML	SCL	PRL		Group	Untreated	PL	ML	SCL	PRL		Group	Untreated	PL	ML	SCL	PRL
	N=1	1.31693	0.993047	0.70835	0.949891	0.151085		N=1	0.95219	0.609003	0.778755	1.0485	0.1362		N=1	0.577084	1.22468	1.04305	0.933553	0.143797
	N=2	0.694663	0.97369	1.07284	1.10675	0.218292		N=2	0.996832	1.60561	0.736875	1.12547	0.13442		N=2	1.70486	0.761072	0.766206	0.910294	0.108978
	N=3	0.992187	0.939545	0.8075	0.952264	0.24742		N=3	0.792631	0.789068	1.64039	0.649901	0.28205		N=3	0.654835	1.00063	1.195	0.868263	0.24455
	N=4	1.15036	0.785718	0.788091	1.19904	0.289962		N=4	1.60561	1.23921	1.19747	1.02663	0.145953		N=4	1.39513	0.931485	0.804271	1.40469	0.142497
	N=5	0.845856	1.16432	1.11044	1.14313	0.373557		N=5	0.652736	0.745367	0.783428	1.08675	0.218927		N=5	0.668085	0.99983	0.853435	1.12717	0.189272
	average	1	0.971263	0.897444	1.07022	0.256063		average	1	0.997652	1.02738	0.98745	0.18351		average	1	0.983539	0.932391	1.04879	0.165819
	STDEV	0.245004	0.135262	0.181615	0.11362	0.082879		STDEV	0.364916	0.414176	0.390652	0.192426	0.0652363		STDEV	0.515054	0.166514	0.181295	0.222407	0.0524605

## Sheet: Supple. Figure 5
suppl. Fig 5
		Cell viability (%)
	Melittin concentration (µg/ml)	0.00012207	0.000244141	0.000488281	0.000976562	0.00195312	0.00390625	0.0078125	0.015625	0.03125	0.0625	0.125	0.25	0.5	1	2	4
	N=1	100.471	102.386	101.649	99.5876	100.029	101.06	98.8513	99.1458	100.766	102.239	98.704	99.1458	99.4404	96.6421	19.4698	7.39323
	N=2	100.766	103.564	101.06	101.208	102.828	101.502	100.913	99.8822	101.944	101.649	99.7349	97.8203	96.9367	93.9912	19.028	7.24595
	N=3	94.7275	103.417	103.122	100.324	101.355	101.944	99.7349	99.8822	101.944	103.122	100.619	99.1458	98.5567	97.9676	18.8807	7.09867
	N=4	102.533	77.349	103.27	101.208	104.153	103.417	101.944	101.502	101.944	103.859	99.7349	98.4094	97.0839	92.5184	19.4698	7.39323
	N=5	101.502	103.27	100.619	101.208	105.479	102.975	100.471	99.2931	100.324	102.091	99.1458	97.8203	98.5567	94.433	20.2062	8.27688
	average	100	97.9971	101.944	100.707	102.769	102.18	100.383	99.9411	101.384	102.592	99.5876	98.4683	98.1149	95.1105	19.4109	7.48159
	stdev	3.0529	11.5517	1.20099	0.733426	2.166	0.991241	1.17174	0.934938	0.782086	0.887327	0.721499	0.663557	1.07218	2.17599	0.516515	0.461045

[truncated: 1 more sheets: Supple. Figure 7]
